# Supplementary material for: Comparison of the Gut Microbial Communities of Domestic and Wild Mallards (Anas platyrhynchos) Based on High-Throughput Sequencing Technology
Source: Animals (Basel). 2023 Sep 18;13(18):2956. doi: 10.3390/ani13182956 (PMC10525502; doi:10.3390/ani13182956)
Supplement: Supplementary file 1 [file animals-13-02956-s001.zip › Supplementary Table S2.xlsx]

## Sheet: Supplementary Table S2
Supplementary Table S2. ASV classification table for two groups of mallards
Sample	Kingdom	Phylum	Class	Order	Family	Genus	Species	ASV abundance
DM01	1	18	49	64	85	66	18	363
DM02	1	19	55	84	119	117	41	862
DM03	1	22	54	76	120	143	57	898
DM04	1	14	26	39	70	99	52	490
DM05	1	13	31	44	74	89	40	485
DM06	1	9	22	42	68	97	59	552
DM07	1	17	42	49	66	70	38	356
DM08	1	14	38	49	67	68	29	413
DM09	1	9	20	32	60	74	45	460
DM10	1	8	21	32	54	59	28	274
DM11	1	15	41	57	82	72	30	281
DM12	1	8	19	33	59	67	31	277
WM1	1	15	37	55	81	95	41	463
WM2	2	20	47	73	111	133	55	546
WM3	2	20	50	64	95	97	42	610
WM4	1	11	26	41	73	86	42	469
WM5	2	26	47	81	114	132	65	956
WM6	2	16	32	57	97	135	73	736
WM7	1	20	58	83	126	125	51	687
WM8	1	14	31	49	83	126	72	765
SUM	2	38	101	168	236	409	245	7555
DM01-DM12 represent the samples collected in domestic mallards, and WM1-WM8 represent the samples collected in wild mallards.
